# Supplementary material for: Chronic Bedridden Condition Is Reflected by Substantial Changes in Plasma Inflammatory Profile
Source: Biomolecules. 2022 Dec 13;12(12):1867. doi: 10.3390/biom12121867 (PMC9775060; doi:10.3390/biom12121867)
Supplement: Supplementary file 1 [file biomolecules-12-01867-s001.zip]

Archive with 1 entries (1 files):
- biomolecules-2102114-supplementary.pdf
